# Supplementary material for: Tuning the Reduction of Graphene Oxide Nanoflakes Differently Affects Neuronal Networks in the Zebrafish
Source: Nanomaterials (Basel). 2021 Aug 24;11(9):2161. doi: 10.3390/nano11092161 (PMC8468975; doi:10.3390/nano11092161)
Supplement: Supplementary file 1 [file nanomaterials-11-02161-s001.zip]

Archive with 1 entries (1 files):
- nanomaterials-1296740-supplementary.pdf
